# Supplementary material for: Staurosporine Induces Filamentation in the Human Fungal Pathogen Candida albicans via Signaling through Cyr1 and Protein Kinase A
Source: mSphere. 2017 Mar 1;2(2):e00056-17. doi: 10.1128/mSphere.00056-17 (PMC5332603; doi:10.1128/mSphere.00056-17)
Supplement: TABLE S1 [file sph002172243sd5.xlsx]

## Sheet: MitchellAnno.csv
Table S1 Positive regulators of filamentation from the image-based arrayed morphology screen. This data includes a list of all of the genes in the transposon-insertion mutant library and their morphology scores for the arrayed screen in response to serum.
Mutants were scored for degree of filamentation (0=yeast, 3=filamentous, N/A = too few cells)
ORF	Plate	Position	YPD	Serum	Gene Name
orf19.391	Plate 3	B7	0	0	UPC2
orf19.391	Plate 3	B8	0	0	UPC2
orf19.3995	Plate 4	D3	0	0	RIM13
orf19.3995	Plate 4	D4	0	0	RIM13
orf19.469	Plate 9	B4	0	0	HST7
orf19.4909	Plate 9	F8	0	0	CBK1
orf19.548	Plate 14	D10	0	0	CDC10
orf19.5871	Plate 3	B12	0	0	SNF5
orf19.5908	Plate 1	A6	0	0	TEC1
orf19.7247	Plate 1	A3	0	0	RIM101
orf19.6124	Plate 11	E6	0	1	ACE2
orf19.5849	Plate 11	C4	0	1	CWT1
orf19.11580	Plate 13	A12	0	1
orf19.1298	Plate 15	C4	0	1	NUP84
orf19.1298	Plate 15	C5	0	1	NUP84
orf19.13923	Plate 13	D4	0	1
orf19.13923	Plate 13	D5	0	1
orf19.14093	Plate 2	H7	0	1
orf19.212	Plate 13	F3	0	1	VPS28
orf19.2277	Plate 10	A5	0	1	TPK2
orf19.2277	Plate 10	A6	0	1	TPK2
orf19.2674	Plate 1	F6	0	1
orf19.2823	Plate 12	E3	0	1	RFG1
orf19.2823	Plate 12	E4	0	1	RFG1
orf19.3530	Plate 10	A10	0	1	CKA2
orf19.3530	Plate 10	A9	0	1	CKA2
orf19.3683	Plate 1	G6	0	1	AGE3
orf19.4001	Plate 9	E10	0	1
orf19.451	Plate 9	C1	0	1	SOK1
orf19.451	Plate 9	C2	0	1	SOK1
orf19.5068	Plate 9	G11	0	1	IRE1
orf19.5068	Plate 9	G10	0	1	IRE1
orf19.5162	Plate 10	F7	0	1	BCK1
orf19.5162	Plate 10	F8	0	1	BCK1
orf19.5350	Plate 9	B5	0	1
orf19.5350	Plate 9	B6	0	1
orf19.5412	Plate 14	D7	0	1
orf19.5412	Plate 14	D8	0	1
orf19.6243	Plate 10	D4	0	1	VPS34
orf19.6848	Plate 15	C8	0	1	VPS16
orf19.723	Plate 11	D5	2	1	BCR1
orf19.7510	Plate 10	E9	0	1	KIN2
orf19.7510	Plate 10	E10	0	1	KIN2
orf19.7612	Plate 3	E3	0	1	CTM1
orf19.7612	Plate 3	E4	0	1	CTM1
orf19.7383	Plate 14	G1	0	2	MNN9
orf19.7489	Plate 14	G5	0	2
orf19.7489	Plate 14	G4	0	2
orf19.5901	Plate 10	D9	0	2	PKC1
orf19.5901	Plate 10	D10	0	2	PKC1
orf19.12344	Plate 2	D10	0	2
orf19.12573	Plate 2	E1	0	2
orf19.13331	Plate 2	F12	0	2
orf19.1341	Plate 10	D11	0	2	PRR2
orf19.173	Plate 1	A11	0	2
orf19.2653	Plate 5	F5	0	2
orf19.3023	Plate 15	C1	0	2	NGG1
orf19.3193	Plate 11	A1	0	2	FCR3
orf19.4084	Plate 9	B2	0	2	KIS1
orf19.4658	Plate 4	G1	0	2
orf19.4866	Plate 9	A7	0	2	CPP1
orf19.4941	Plate 12	E7	0	2	TYE7
orf19.663	Plate 9	B11	0	2	GIN4
orf19.6763	Plate 8	A6	0	2	SLK19
orf19.6889	Plate 10	D7	0	2	MKK2
orf19.6889	Plate 10	D8	0	2	MKK2
orf19.7372	Plate 3	D5	0	2	MRR1
orf19.7372	Plate 3	D7	0	2	MRR1
orf19.7383	Plate 14	F12	N/A	2	MNN9
orf19.7412	Plate 4	C3	0	2	MUB1
orf19.7412	Plate 4	C4	0	2	MUB1
orf19.7523	Plate 10	D5	0	2	MKC1
orf19.7523	Plate 10	D6	0	2	MKC1
orf19.798	Plate 1	E8	1	2	TAF14
orf19.814	Plate 8	B8	0	2	SSY1
orf19.6036	Plate 4	G8	0	3	RIC1
orf19.3405	Plate 11	G8	0	3	ZCF18
orf19.3545	Plate 9	G3	0	3
orf19.3545	Plate 9	G4	0	3
orf19.1291	Plate 7	F8	0	3	ABZ1
orf19.1718	Plate 11	G7	0	3	ZCF8
orf19.4369	Plate 5	H4	0	3
orf19.3405	Plate 11	H8	0	3	ZCF18
orf19.3969	Plate 12	B8	0	3	SFL2
orf19.6011	Plate 3	C2	0	3	SIN3
orf19.6011	Plate 3	C3	0	3	SIN3
orf19.1907	Plate 7	C10	0	3	EMC9
orf19.1907	Plate 7	C11	0	3	EMC9
orf19.2842	Plate 12	FB	0	3	GZF3
orf19.2842	Plate 12	F9	0	3	GZF3
orf19.2842	Plate 12	F10	0	3	GZF3
orf19.7381	Plate 7	B8	0	3	AHR1
orf19.7381	Plate 7	B9	0	3	AHR1
orf19.829	Plate 7	F4	0	3	SCH9
orf19.7388	Plate 9	A2	0	3	PBS2
orf19.895	Plate 10	F5	1	3	HOG1
orf19.895	Plate 10	F6	0	3	HOG1
orf19.1409	Plate 4	E1	0	3	VAC7
orf19.1409	Plate 4	E2	0	3	VAC7
orf19.10012	Plate 13	A2	0	3
orf19.10012	Plate 13	A1	0	3
orf19.1005	Plate 5	H1	0	3
orf19.1005	Plate 5	H2	0	3
orf19.1007	Plate 1	D8	0	3	KCS1
orf19.10169	Plate 2	A1	0	3
orf19.10169	Plate 5	E6	0	3
orf19.10169	Plate 5	E7	0	3
orf19.10240	Plate 15	H2	0	3
orf19.10240	Plate 15	H3	0	3
orf19.10244	Plate 2	A2	0	3
orf19.10244	Plate 2	A3	0	3
orf19.10248	Plate 4	B3	0	3
orf19.10248	Plate 4	B4	0	3
orf19.10254	Plate 15	F8	0	3
orf19.10254	Plate 15	F9	0	3
orf19.10261	Plate 2	A4	0	3
orf19.10261	Plate 2	A5	0	3
orf19.10266	Plate 2	A6	0	3
orf19.10266	Plate 2	A7	0	3
orf19.10266	Plate 2	A8	0	3
orf19.1032	Plate 11	F2	0	3	SKO1
orf19.1032	Plate 11	G2	0	3	SKO1
orf19.10326	Plate 2	A9	0	3
orf19.10326	Plate 2	A10	0	3
orf19.1035	Plate 11	D7	0	3	WAR1
orf19.1035	Plate 11	E7	0	3	WAR1
orf19.10359	Plate 5	A4	0	3
orf19.10359	Plate 5	A5	0	3
orf19.10487	Plate 15	F10	0	3
orf19.10489	Plate 13	A3	0	3
orf19.10489	Plate 13	A4	0	3
orf19.10530	Plate 2	A11	0	3
orf19.10530	Plate 2	A12	0	3
orf19.10553	Plate 2	B4	0	3
orf19.10553	Plate 2	B1	0	3
orf19.10553	Plate 2	B2	0	3
orf19.10553	Plate 2	B3	0	3
orf19.1069	Plate 11	H4	0	3	RPN4
orf19.10701	Plate 2	B5	0	3
orf19.10742	Plate 15	F12	0	3
orf19.10742	Plate 15	G1	0	3
orf19.10841	Plate 7	E2	0	3
orf19.10841	Plate 7	E3	0	3
orf19.1085	Plate 15	A12	0	3
orf19.10882	Plate 15	D2	0	3
orf19.1089	Plate 15	G10	0	3	PEX11
orf19.1089	Plate 15	G11	0	3	PEX11
orf19.10938	Plate 2	B6	0	3
orf19.10938	Plate 2	B7	0	3
orf19.10949	Plate 13	A5	0	3
orf19.10949	Plate 13	A6	0	3
orf19.10953	Plate 13	A7	0	3
orf19.10953	Plate 13	A8	0	3
orf19.10995	Plate 15	D3	0	3
orf19.10999	Plate 2	B8	0	3
orf19.10999	Plate 2	B9	0	3
orf19.10999	Plate 2	B10	0	3
orf19.10999	Plate 2	B11	0	3
orf19.11156	Plate 13	A9	0	3
orf19.11156	Plate 13	A10	0	3
orf19.11346	Plate 2	B12	0	3
orf19.11346	Plate 2	C1	0	3
orf19.1135	Plate 1	C6	0	3	CAS1
orf19.11357	Plate 2	C3	0	3
orf19.11357	Plate 2	C2	0	3
orf19.1141	Plate 1	A4	0	3
orf19.11450	Plate 4	A11	0	3
orf19.11450	Plate 4	A12	0	3
orf19.11484	Plate 15	D4	0	3
orf19.11546	Plate 15	G4	0	3
orf19.11546	Plate 15	G5	0	3
orf19.11580	Plate 13	A11	0	3
orf19.11598	Plate 6	A12	0	3
orf19.11598	Plate 8	C4	0	3
orf19.11598	Plate 4	E7	0	3
orf19.11598	Plate 4	E8	0	3
orf19.11659	Plate 7	H6	0	3
orf19.11659	Plate 7	H7	0	3
orf19.11700	Plate 2	C4	0	3
orf19.11700	Plate 2	C5	0	3
orf19.11700	Plate 15	D5	0	3
orf19.1178	Plate 1	E12	0	3
orf19.11834	Plate 15	F4	0	3
orf19.11834	Plate 15	F5	0	3
orf19.1187	Plate 1	C7	0	3	CPH2
orf19.1187	Plate 12	G2	0	3	CPH2
orf19.1191	Plate 15	A3	0	3
orf19.1196	Plate 9	D10	0	3	PKH3
orf19.1196	Plate 9	D9	0	3	PKH3
orf19.11973	Plate 5	B12	1	3
orf19.12035	Plate 13	B1	0	3
orf19.12035	Plate 13	B2	0	3
orf19.1217	Plate 2	C6	0	3
orf19.1217	Plate 2	C7	0	3
orf19.1217	Plate 2	C8	0	3
orf19.1217	Plate 2	C9	0	3
orf19.12185	Plate 2	C10	0	3
orf19.12185	Plate 2	C11	0	3
orf19.12185	Plate 2	C12	0	3
orf19.12185	Plate 2	D1	0	3
orf19.12189	Plate 15	H1	0	3
orf19.1219	Plate 2	D2	0	3
orf19.1219	Plate 2	D3	0	3
orf19.12198	Plate 15	F6	0	3
orf19.12198	Plate 15	F7	0	3
orf19.12215	Plate 1	A8	0	3
orf19.12238	Plate 2	D4	0	3
orf19.12238	Plate 2	D5	0	3
orf19.12265	Plate 4	H10	0	3
orf19.12265	Plate 4	H11	0	3
orf19.12276	Plate 2	D6	0	3
orf19.12276	Plate 2	D7	0	3
orf19.12351	Plate 8	C2	0	3
orf19.12351	Plate 8	C3	0	3
orf19.12458	Plate 13	B3	0	3
orf19.12458	Plate 13	B4	0	3
orf19.12465	Plate 2	D11	0	3
orf19.12465	Plate 2	D12	0	3
orf19.1252	Plate 6	E10	0	3	YME1
orf19.1252	Plate 6	E11	0	3	YME1
orf19.1253	Plate 12	A11	0	3	PHO4
orf19.1255	Plate 1	D4	0	3	ZCF5
orf19.12573	Plate 2	E2	0	3
orf19.1259	Plate 2	E3	0	3
orf19.12598	Plate 2	E4	0	3
orf19.12603	Plate 5	G6	0	3
orf19.12603	Plate 5	G7	0	3
orf19.12706	Plate 6	E7	0	3
orf19.12706	Plate 6	E8	0	3
orf19.12732	Plate 13	B5	0	3
orf19.12732	Plate 13	B6	0	3
orf19.1275	Plate 12	B12	0	3	GAT1
orf19.1276	Plate 7	C2	0	3
orf19.1276	Plate 7	C3	0	3
orf19.1277	Plate 13	B7	0	3
orf19.1277	Plate 13	B8	0	3
orf19.12786	Plate 1	A9	0	3
orf19.12794	Plate 2	E5	0	3
orf19.12794	Plate 2	E6	0	3
orf19.12803	Plate 2	E7	0	3
orf19.12803	Plate 2	E8	0	3
orf19.1283	Plate 10	E6	1	3	MEC1
orf19.1283	Plate 10	E7	1	3	MEC1
orf19.1283	Plate 10	E8	1	3	MEC1
orf19.1283	Plate 10	E5	0	3	MEC1
orf19.12832	Plate 2	E9	0	3
orf19.12832	Plate 2	E10	0	3
orf19.12832	Plate 2	E11	0	3
orf19.12854	Plate 13	B9	0	3
orf19.12854	Plate 13	B10	0	3
orf19.12893	Plate 2	E12	1	3
orf19.12893	Plate 2	F1	2	3
orf19.12900	Plate 2	F2	0	3
orf19.12900	Plate 2	F3	0	3
orf19.1291	Plate 7	F9	0	3	ABZ1
orf19.12953	Plate 2	F4	0	3
orf19.12953	Plate 2	F5	0	3
orf19.12983	Plate 13	B11	0	3
orf19.12983	Plate 13	B12	0	3
orf19.12998	Plate 2	F6	0	3
orf19.12998	Plate 2	F7	0	3
orf19.130	Plate 10	E1	0	3	VPS15
orf19.130	Plate 10	E2	0	3	VPS15
orf19.13003	Plate 13	C1	0	3
orf19.13026	Plate 15	D6	0	3
orf19.13080	Plate 13	C2	0	3
orf19.13080	Plate 13	C3	0	3
orf19.13103	Plate 13	C4	0	3
orf19.13103	Plate 13	C5	0	3
orf19.13111	Plate 2	F8	0	3
orf19.13111	Plate 2	F9	0	3
orf19.1314	Plate 12	C9	0	3
orf19.1314	Plate 12	C10	0	3
orf19.1314	Plate 12	C11	0	3
orf19.13156	Plate 15	D7	0	3
orf19.1321	Plate 13	C6	0	3	HWP1
orf19.1321	Plate 13	C7	0	3	HWP1
orf19.1327	Plate 13	C8	0	3	RBT1
orf19.1327	Plate 13	C9	0	3	RBT1
orf19.13277	Plate 2	F10	0	3
orf19.13277	Plate 2	F11	0	3
orf19.1331	Plate 7	B12	0	3	HSM3
orf19.1331	Plate 7	C1	0	3	HSM3
orf19.13331	Plate 2	G1	0	3
orf19.13396	Plate 1	E2	0	3
orf19.1341	Plate 10	D12	0	3	PRR2
orf19.1341	Plate 10	C12	0	3	PRR2
orf19.13459	Plate 2	G2	0	3
orf19.13459	Plate 2	G3	0	3
orf19.13461	Plate 13	C10	0	3
orf19.13461	Plate 13	C11	0	3
orf19.13474	Plate 13	C12	0	3
orf19.13474	Plate 13	D1	0	3
orf19.13494	Plate 15	G6	0	3
orf19.13494	Plate 15	G7	0	3
orf19.1358	Plate 11	F1	0	3	GCN4
orf19.1358	Plate 1	F7	0	3	GCN4
orf19.13584	Plate 2	G4	0	3
orf19.13584	Plate 2	G5	0	3
orf19.13607	Plate 2	G6	0	3
orf19.13607	Plate 2	G7	0	3
orf19.13655	Plate 15	D8	0	3
orf19.13704	Plate 7	A12	0	3
orf19.13704	Plate 7	B1	0	3
orf19.13772	Plate 2	G8	0	3
orf19.13772	Plate 2	G9	0	3
orf19.13772	Plate 2	G10	0	3
orf19.13772	Plate 2	G11	0	3
orf19.138	Plate 13	D2	0	3	FIG1
orf19.138	Plate 13	D3	0	3	FIG1
orf19.1394	Plate 6	F8	0	3
orf19.1394	Plate 6	F9	0	3
orf19.13950	Plate 4	H8	0	3
orf19.13950	Plate 4	H9	0	3
orf19.14004	Plate 2	H1	0	3
orf19.14004	Plate 2	G12	0	3
orf19.14005	Plate 2	H2	0	3
orf19.14005	Plate 2	H3	0	3
orf19.1401	Plate 13	D6	0	3	EAP1
orf19.14046	Plate 2	H4	0	3
orf19.14046	Plate 2	H5	0	3
orf19.14065	Plate 13	D7	0	3
orf19.14065	Plate 13	D8	0	3
orf19.14093	Plate 2	H6	0	3
orf19.14139	Plate 2	H9	1	3
orf19.14139	Plate 2	H8	0	3
orf19.14148	Plate 6	H8	0	3
orf19.14148	Plate 6	H9	0	3
orf19.14177	Plate 15	D9	0	3
orf19.14178	Plate 4	C11	0	3
orf19.14178	Plate 4	C12	0	3
orf19.14185	Plate 2	H10	0	3
orf19.14185	Plate 2	H11	0	3
orf19.14215	Plate 13	D9	0	3
orf19.14215	Plate 13	D10	0	3
orf19.1464	Plate 3	A1	0	3	BMT5
orf19.1464	Plate 3	A2	0	3	BMT5
orf19.1476	Plate 3	A3	0	3
orf19.1476	Plate 3	A4	0	3
orf19.1476	Plate 3	A5	0	3
orf19.1490	Plate 13	D11	0	3	MSB2
orf19.1490	Plate 13	D12	0	3	MSB2
orf19.1496	Plate 1	F8	0	3
orf19.1497	Plate 1	D3	0	3	ZCF6
orf19.1499	Plate 11	G1	0	3	CTF1
orf19.1499	Plate 3	A6	0	3	CTF1
orf19.1499	Plate 3	A7	0	3	CTF1
orf19.1509	Plate 4	G2	0	3	ROD1
orf19.1509	Plate 4	G3	0	3	ROD1
orf19.1510	Plate 6	D3	0	3	SRD1
orf19.1510	Plate 6	D4	0	3	SRD1
orf19.1516	Plate 15	A4	0	3
orf19.1524	Plate 13	E1	0	3	SPR3
orf19.1524	Plate 13	E2	0	3	SPR3
orf19.1533	Plate 3	A8	0	3
orf19.1533	Plate 3	A9	0	3
orf19.1543	Plate 15	D10	0	3	OPI1
orf19.1563	Plate 13	E3	0	3	ECM3
orf19.1563	Plate 13	E4	0	3	ECM3
orf19.1565	Plate 1	F12	0	3
orf19.1567	Plate 15	F11	0	3
orf19.1576	Plate 3	A10	0	3
orf19.1577	Plate 12	A9	0	3
orf19.1577	Plate 12	A10	0	3
orf19.1589	Plate 1	F11	0	3
orf19.1593	Plate 4	G4	0	3
orf19.1593	Plate 4	G5	0	3
orf19.1614	Plate 6	A6	0	3	MEP1
orf19.1614	Plate 6	A7	0	3	MEP1
orf19.1628	Plate 7	E12	0	3	LAP41
orf19.1628	Plate 7	F1	0	3	LAP41
orf19.166	Plate 11	C1	0	3
orf19.1685	Plate 3	A11	0	3	ZCF7
orf19.1694	Plate 1	G3	0	3
orf19.1714	Plate 13	E5	0	3	PGA44
orf19.1714	Plate 13	E6	0	3	PGA44
orf19.1718	Plate 11	F7	0	3	ZCF8
orf19.1729	Plate 1	G4	0	3
orf19.173	Plate 11	F6	0	3
orf19.173	Plate 11	G6	0	3
orf19.1759	Plate 5	G4	0	3	PHO23
orf19.1759	Plate 5	G5	0	3	PHO23
orf19.1759	Plate 12	G3	0	3	PHO23
orf19.1759	Plate 12	G4	0	3	PHO23
orf19.1759	Plate 12	G5	0	3	PHO23
orf19.1779	Plate 13	E7	0	3	MP65
orf19.1779	Plate 13	E8	0	3	MP65
orf19.1793	Plate 7	G2	0	3
orf19.1793	Plate 7	G3	0	3
orf19.1795	Plate 4	A1	0	3	PUF3
orf19.1795	Plate 4	A2	0	3	PUF3
orf19.1795	Plate 7	G11	0	3	PUF3
orf19.1795	Plate 7	G12	0	3	PUF3
orf19.1805	Plate 4	H6	0	3	PEX14
orf19.1805	Plate 4	H7	0	3	PEX14
orf19.1813	Plate 11	B12	0	3	FLC2
orf19.1825	Plate 5	C11	0	3
orf19.1825	Plate 5	C12	0	3
orf19.1826	Plate 1	G5	0	3	MDM34
orf19.1857	Plate 4	C7	0	3
orf19.1857	Plate 4	C8	0	3
orf19.1874	Plate 9	C3	0	3
orf19.1874	Plate 9	C4	0	3
orf19.1930	Plate 15	F2	0	3	CFL5
orf19.1953	Plate 4	F3	0	3
orf19.1953	Plate 4	F4	0	3
orf19.1957	Plate 13	E9	0	3	CYC3
orf19.1957	Plate 13	E10	0	3	CYC3
orf19.1969	Plate 13	E11	0	3	CCW14
orf19.1969	Plate 13	E12	0	3	CCW14
orf19.1971	Plate 12	F7	0	3	TRY3
orf19.1973	Plate 3	A12	0	3	HAP5
orf19.1973	Plate 3	B1	0	3	HAP5
orf19.2012	Plate 3	B2	0	3	NOT3
orf19.2012	Plate 3	B3	0	3	NOT3
orf19.2033	Plate 5	B10	0	3	PGA19
orf19.2033	Plate 5	B11	0	3	PGA19
orf19.2054	Plate 1	E6	2	3	FGR15
orf19.2061	Plate 7	F12	0	3
orf19.2061	Plate 7	G1	0	3
orf19.2075	Plate 13	F1	0	3	DFG5
orf19.2075	Plate 13	F2	0	3	DFG5
orf19.2087	Plate 12	D7	0	3	SAS2
orf19.2087	Plate 12	DB	0	3	SAS2
orf19.2087	Plate 12	D9	0	3	SAS2
orf19.2097	Plate 12	F11	0	3
orf19.2097	Plate 12	F12	0	3
orf19.2097	Plate 12	G1	0	3
orf19.2102	Plate 10	B4	0	3	CKB1
orf19.2105	Plate 3	B4	0	3
orf19.217	Plate 11	B7	0	3
orf19.217	Plate 11	C7	0	3
orf19.2208	Plate 15	D11	0	3
orf19.2217	Plate 11	C12	0	3
orf19.2222	Plate 10	E3	0	3
orf19.2225	Plate 15	A7	0	3
orf19.223	Plate 9	D5	0	3
orf19.223	Plate 9	D6	0	3
orf19.2237	Plate 5	A10	0	3	SPR1
orf19.2237	Plate 5	A11	0	3	SPR1
orf19.2237	Plate 5	B6	0	3	SPR1
orf19.2237	Plate 5	B7	0	3	SPR1
orf19.2237	Plate 13	F4	0	3	SPR1
orf19.2237	Plate 13	F5	0	3	SPR1
orf19.226	Plate 1	E7	0	3
orf19.2268	Plate 10	B3	0	3	RCK2
orf19.2270	Plate 7	A6	0	3	SMF12
orf19.228	Plate 1	D9	0	3
orf19.2296	Plate 13	F6	0	3
orf19.2296	Plate 13	F7	0	3
orf19.2315	Plate 1	E11	0	3	RTG3
orf19.2315	Plate 11	G4	0	3	RTG3
orf19.2331	Plate 1	E10	0	3	ADA2
orf19.2332	Plate 13	F8	0	3
orf19.2332	Plate 13	F9	0	3
orf19.2336	Plate 13	F10	0	3
orf19.2336	Plate 13	F11	0	3
orf19.2341	Plate 9	E5	0	3	HNT1
orf19.2341	Plate 9	E6	0	3	HNT1
orf19.2348	Plate 5	F2	0	3
orf19.2348	Plate 5	F3	0	3
orf19.2350	Plate 7	D12	0	3
orf19.2350	Plate 7	E1	0	3
orf19.2356	Plate 1	E3	0	3	CRZ2
orf19.2356	Plate 11	H2	0	3	CRZ2
orf19.2392	Plate 5	E10	0	3
orf19.2392	Plate 5	E11	0	3
orf19.2393	Plate 1	F1	0	3
orf19.2395	Plate 9	C7	0	3	IME2
orf19.2395	Plate 9	C8	0	3	IME2
orf19.2395	Plate 11	G11	0	3	IME2
orf19.2399	Plate 1	F2	0	3
orf19.24	Plate 15	G2	0	3	RTA2
orf19.24	Plate 15	G3	0	3	RTA2
orf19.242	Plate 13	F12	0	3	SAP8
orf19.242	Plate 13	G1	0	3	SAP8
orf19.2423	Plate 11	H7	0	3	ZCF11
orf19.2436	Plate 10	C1	0	3
orf19.2458	Plate 1	F3	0	3	SIP5
orf19.2476	Plate 13	G2	0	3
orf19.2476	Plate 13	G3	0	3
orf19.248	Plate 7	E7	0	3	APL5
orf19.248	Plate 7	E8	0	3	APL5
orf19.2508	Plate 8	A11	0	3	PRM9
orf19.2508	Plate 8	A12	0	3	PRM9
orf19.251	Plate 13	G4	0	3	GLX3
orf19.251	Plate 13	G5	0	3	GLX3
orf19.2540	Plate 11	E5	0	3	SAS3
orf19.255	Plate 11	A8	0	3	ZCF1
orf19.2605	Plate 9	B7	0	3	PRK1
orf19.2605	Plate 9	B8	0	3	PRK1
orf19.2612	Plate 1	F5	0	3
orf19.2613	Plate 13	G6	0	3	ECM4
orf19.2613	Plate 13	G7	0	3	ECM4
orf19.2623	Plate 11	F4	0	3	ECM22
orf19.2623	Plate 3	F5	0	3	ECM22
orf19.2623	Plate 3	F6	0	3	ECM22
orf19.2647	Plate 1	C10	0	3	ZCF14
orf19.2647	Plate 11	D1	0	3	ZCF14
orf19.2653	Plate 5	F4	0	3
orf19.2660	Plate 5	H9	0	3	EAF3
orf19.2660	Plate 5	H10	0	3	EAF3
orf19.2678	Plate 9	G7	0	3	BUB1
orf19.2695	Plate 12	G6	0	3	UBR1
orf19.2695	Plate 12	G7	0	3	UBR1
orf19.2695	Plate 12	G8	0	3	UBR1
orf19.271	Plate 6	E6	0	3	ADH4
orf19.271	Plate 6	F7	0	3	ADH4
orf19.271	Plate 5	G2	0	3	ADH4
orf19.271	Plate 5	G3	0	3	ADH4
orf19.2723	Plate 4	D8	0	3	HIT1
orf19.2745	Plate 1	B12	0	3	UME7
orf19.2747	Plate 3	B5	0	3	RGT1
orf19.2747	Plate 3	B6	0	3	RGT1
orf19.2748	Plate 11	B8	0	3	ARG83
orf19.2752	Plate 15	D12	0	3	ADR1
orf19.2753	Plate 11	C8	0	3	ZCF15
orf19.2762	Plate 13	G8	0	3	AHP1
orf19.2763	Plate 5	E8	0	3
orf19.2763	Plate 5	E9	0	3
orf19.2765	Plate 13	G9	0	3	PGA62
orf19.2765	Plate 13	G10	0	3	PGA62
orf19.2808	Plate 11	D8	0	3	ZCF16
orf19.2808	Plate 11	E8	0	3	ZCF16
orf19.2808	Plate 6	G4	0	3	ZCF16
orf19.2808	Plate 6	G5	0	3	ZCF16
orf19.2901	Plate 6	F10	0	3	NUP60
orf19.2901	Plate 6	F11	0	3	NUP60
orf19.2910	Plate 10	C7	0	3	PGA43
orf19.2910	Plate 10	C8	0	3	PGA43
orf19.2938	Plate 6	E3	0	3
orf19.2938	Plate 6	E4	0	3
orf19.2963	Plate 3	F3	0	3
orf19.2963	Plate 3	F4	0	3
orf19.299	Plate 13	G11	0	3	ECM14
orf19.299	Plate 13	G12	0	3	ECM14
orf19.2990	Plate 5	A6	0	3	XOG1
orf19.2990	Plate 5	A7	0	3	XOG1
orf19.2996	Plate 13	H1	0	3
orf19.2996	Plate 13	H2	0	3
orf19.3009	Plate 5	E4	0	3
orf19.3009	Plate 5	E5	0	3
orf19.3010.1	Plate 13	H3	0	3	ECM33
orf19.3010.1	Plate 13	H4	0	3	ECM33
orf19.3012	Plate 11	D3	0	3	ARO80
orf19.3012	Plate 8	A1	0	3	ARO80
orf19.3012	Plate 5	D10	0	3	ARO80
orf19.3012	Plate 5	D11	0	3	ARO80
orf19.3012	Plate 7	H12	0	3	ARO80
orf19.3014	Plate 4	G10	0	3	BMH1
orf19.3014	Plate 4	G11	0	3	BMH1
orf19.3014	Plate 13	H5	0	3	BMH1
orf19.3014	Plate 13	H6	0	3	BMH1
orf19.3018	Plate 12	C12	0	3	SPP1
orf19.3018	Plate 12	D1	0	3	SPP1
orf19.3018	Plate 12	D2	0	3	SPP1
orf19.3023	Plate 15	B12	0	3	NGG1
orf19.3038	Plate 15	B10	0	3	TPS2
orf19.3038	Plate 15	B11	0	3	TPS2
orf19.3047	Plate 9	C10	1	3
orf19.3047	Plate 9	C9	0	3
orf19.3049	Plate 10	B11	0	3
orf19.3049	Plate 10	B12	0	3
orf19.3049	Plate 9	H10	0	3
orf19.3088	Plate 1	F4	0	3
orf19.3111	Plate 13	H8	0	3	PRA1
orf19.3111	Plate 13	H7	0	3	PRA1
orf19.3112	Plate 15	E12	0	3	ZRT1
orf19.3112	Plate 15	F1	0	3	ZRT1
orf19.3122	Plate 7	G4	0	3	ARR3
orf19.3122	Plate 7	G5	0	3	ARR3
orf19.3125	Plate 6	D9	0	3
orf19.3125	Plate 6	D10	0	3
orf19.3127	Plate 1	C4	0	3	CZF1
orf19.3171	Plate 5	C1	1	3	ACH1
orf19.3171	Plate 5	C2	0	3	ACH1
orf19.3171	Plate 4	D7	0	3	ACH1
orf19.3171	Plate 4	F5	0	3	ACH1
orf19.3187	Plate 1	B2	0	3	ZNC1
orf19.3188	Plate 11	E1	0	3	TAC1
orf19.3190	Plate 11	A5	0	3	HAL9
orf19.3190	Plate 7	A7	0	3	HAL9
orf19.3190	Plate 7	A8	0	3	HAL9
orf19.3193	Plate 1	F9	0	3	FCR3
orf19.3202	Plate 5	C9	0	3
orf19.3202	Plate 5	C10	0	3
orf19.3208	Plate 4	D11	0	3	DAL52
orf19.3208	Plate 4	D12	0	3	DAL52
orf19.3252	Plate 11	F8	0	3	DAL81
orf19.3254	Plate 7	F6	0	3
orf19.3254	Plate 7	F7	0	3
orf19.3256	Plate 10	B5	0	3	SLN1
orf19.3256	Plate 10	B6	0	3	SLN1
orf19.3256	Plate 9	D7	0	3	SLN1
orf19.3256	Plate 9	D8	0	3	SLN1
orf19.3281	Plate 12	E8	0	3
orf19.3281	Plate 12	E9	0	3
orf19.3281	Plate 12	E10	0	3
orf19.3294	Plate 11	E4	0	3	MBF1
orf19.33	Plate 1	F10	1	3
orf19.3305	Plate 1	D5	0	3	ZCF17
orf19.3308	Plate 1	C9	0	3	STB5
orf19.337	Plate 13	H9	0	3	VTI1
orf19.3380	Plate 14	A1	0	3	HWP2
orf19.3380	Plate 14	A2	0	3	HWP2
orf19.3396	Plate 5	B4	0	3	HCH1
orf19.3396	Plate 5	B5	0	3	HCH1
orf19.3405	Plate 1	G1	0	3	ZCF18
orf19.3407	Plate 12	E11	0	3	RAD18
orf19.3407	Plate 12	E12	0	3	RAD18
orf19.3407	Plate 12	F1	0	3	RAD18
orf19.3407	Plate 1	G2	0	3	RAD18
orf19.3415	Plate 10	D3	0	3	PTK2
orf19.3415	Plate 10	D1	0	3	PTK2
orf19.3415	Plate 10	D2	0	3	PTK2
orf19.3434	Plate 14	A3	0	3	TRY5
orf19.3434	Plate 14	A4	0	3	TRY5
orf19.3434	Plate 11	F5	0	3	TRY5
orf19.3434	Plate 11	G5	0	3	TRY5
orf19.35	Plate 9	E7	0	3
orf19.35	Plate 9	E8	0	3
orf19.3563	Plate 5	B8	0	3
orf19.3563	Plate 5	B9	0	3
orf19.3642	Plate 14	A5	0	3	SUN41
orf19.3642	Plate 14	A6	0	3	SUN41
orf19.3678	Plate 7	B6	0	3
orf19.3678	Plate 7	B7	0	3
orf19.3678	Plate 6	B10	0	3
orf19.3678	Plate 6	B11	0	3
orf19.3701	Plate 4	G12	0	3
orf19.3701	Plate 4	H1	0	3
orf19.3707	Plate 7	F2	0	3	YHB1
orf19.3707	Plate 7	F3	0	3	YHB1
orf19.3720	Plate 10	C5	0	3
orf19.3720	Plate 10	C6	0	3
orf19.3744	Plate 9	F3	0	3
orf19.3751	Plate 9	H9	0	3
orf19.3753	Plate 1	G7	0	3	SEF1
orf19.3764	Plate 5	D5	0	3	GSG1
orf19.3765	Plate 14	A7	0	3	RAX2
orf19.3765	Plate 14	A8	0	3	RAX2
orf19.3809	Plate 1	A2	0	3	BAS1
orf19.3818	Plate 6	A10	0	3	GOA1
orf19.3835	Plate 1	G8	0	3
orf19.3839	Plate 14	A9	0	3	SAP10
orf19.3839	Plate 14	A10	0	3	SAP10
orf19.3841	Plate 10	B9	0	3
orf19.3841	Plate 10	B10	0	3
orf19.3844	Plate 7	B10	0	3	MRP8
orf19.3844	Plate 7	B11	0	3	MRP8
orf19.3854	Plate 9	G12	0	3
orf19.3854	Plate 9	H1	0	3
orf19.3869	Plate 14	A11	0	3
orf19.3869	Plate 14	A12	0	3
orf19.3876	Plate 11	A9	0	3	ZCF19
orf19.3895	Plate 14	B1	0	3	CHT2
orf19.3906	Plate 6	B1	0	3	MRV6
orf19.3906	Plate 6	B2	0	3	MRV6
orf19.3966	Plate 14	B3	0	3	CRH12
orf19.3966	Plate 14	B4	0	3	CRH12
orf19.3986	Plate 1	B3	0	3	PPR1
orf19.3997	Plate 14	B6	0	3	ADH1
orf19.4001	Plate 9	E9	0	3
orf19.4002	Plate 10	C9	0	3	DUN1
orf19.4010	Plate 8	A8	0	3	PAN3
orf19.4010	Plate 8	A9	0	3	PAN3
orf19.4041	Plate 15	A6	0	3	PEX4
orf19.4062	Plate 12	B3	0	3	TRY2
orf19.4062	Plate 12	B4	0	3	TRY2
orf19.4084	Plate 9	B1	0	3	KIS1
orf19.4084	Plate 9	E3	0	3	KIS1
orf19.4084	Plate 9	E4	0	3	KIS1
orf19.411	Plate 8	B10	0	3
orf19.411	Plate 8	B11	0	3
orf19.4116	Plate 7	B4	0	3
orf19.4116	Plate 7	B5	0	3
orf19.4125	Plate 1	A12	0	3	PZF1
orf19.4139	Plate 7	G9	0	3
orf19.4139	Plate 7	G10	0	3
orf19.4144	Plate 9	F5	0	3
orf19.4145	Plate 11	B9	0	3	ZCF20
orf19.4166	Plate 11	C9	0	3	ZCF21
orf19.4166	Plate 11	D9	0	3	ZCF21
orf19.4188	Plate 7	G8	0	3	NMD5
orf19.4214	Plate 6	D5	0	3
orf19.4214	Plate 6	D6	0	3
orf19.422	Plate 15	B3	0	3	SPT20
orf19.422	Plate 15	B4	0	3	SPT20
orf19.4225	Plate 11	E9	0	3	LEU3
orf19.4242	Plate 9	C5	0	3	CST20
orf19.4242	Plate 9	C6	0	3	CST20
orf19.4243	Plate 7	E11	0	3
orf19.4244	Plate 6	C5	0	3
orf19.4244	Plate 6	C6	0	3
orf19.425	Plate 7	E9	0	3
orf19.425	Plate 7	E10	0	3
orf19.4252	Plate 9	A11	0	3
orf19.4252	Plate 9	A12	0	3
orf19.4255	Plate 14	B7	0	3	ECM331
orf19.4255	Plate 14	B8	0	3	ECM331
orf19.4257	Plate 5	A9	0	3	INT1
orf19.4269	Plate 9	F6	0	3
orf19.428	Plate 10	C10	0	3
orf19.428	Plate 10	C11	0	3
orf19.4284	Plate 4	E9	0	3	BUR2
orf19.4284	Plate 4	F11	0	3	BUR2
orf19.4285	Plate 6	D7	0	3
orf19.4285	Plate 6	D8	0	3
orf19.4288	Plate 3	F1	0	3	CTA7
orf19.4288	Plate 3	F2	0	3	CTA7
orf19.4288	Plate 11	F9	0	3	CTA7
orf19.4297	Plate 10	A12	0	3	CKB2
orf19.4297	Plate 10	A11	0	3	CKB2
orf19.4304	Plate 15	G8	0	3	GAP1
orf19.4304	Plate 15	G9	0	3	GAP1
orf19.4308	Plate 9	F11	0	3	HSL1
orf19.4308	Plate 9	F12	0	3	HSL1
orf19.431	Plate 1	C12	1	3	ZCF2
orf19.4318	Plate 1	B7	0	3	MIG1
orf19.4347	Plate 9	H3	0	3
orf19.4347	Plate 9	H4	0	3
orf19.4369	Plate 4	E10	0	3
orf19.4369	Plate 4	E11	0	3
orf19.4369	Plate 6	A8	0	3
orf19.4369	Plate 6	A9	0	3
orf19.4369	Plate 5	H3	0	3
orf19.4409	Plate 6	H10	0	3
orf19.4409	Plate 6	H11	0	3
orf19.4428	Plate 6	A5	0	3
orf19.4432	Plate 9	G1	0	3	KSP1
orf19.4432	Plate 9	G2	0	3	KSP1
orf19.4433	Plate 1	A5	0	3	CPH1
orf19.4440	Plate 7	A11	0	3	SEC34
orf19.4450	Plate 11	G9	0	3	ZCF23
orf19.4457	Plate 14	B9	0	3	BNI4
orf19.4457	Plate 14	B10	0	3	BNI4
orf19.4457	Plate 5	F8	0	3	BNI4
orf19.4457	Plate 5	F9	0	3	BNI4
orf19.4474	Plate 7	H10	0	3
orf19.4474	Plate 7	H11	0	3
orf19.4475	Plate 14	B11	0	3	KTR4
orf19.4475	Plate 14	B12	0	3	KTR4
orf19.4477	Plate 14	C1	0	3	CSH1
orf19.4477	Plate 14	C2	0	3	CSH1
orf19.45	Plate 14	C3	0	3
orf19.45	Plate 14	C4	0	3
orf19.4513	Plate 7	A2	0	3
orf19.4513	Plate 7	A3	0	3
orf19.4518	Plate 10	B1	0	3
orf19.4518	Plate 10	B2	0	3
orf19.4518	Plate 7	D4	0	3
orf19.4518	Plate 7	D5	0	3
orf19.4519	Plate 5	H7	0	3	SUV3
orf19.4519	Plate 5	H8	0	3	SUV3
orf19.4524	Plate 11	A10	0	3	ZCF24
orf19.4524	Plate 3	B9	0	3	ZCF24
orf19.4524	Plate 3	B10	0	3	ZCF24
orf19.4524	Plate 11	H9	0	3	ZCF24
orf19.4529	Plate 5	H11	0	3
orf19.4529	Plate 5	H12	0	3
orf19.4535	Plate 6	B12	0	3	PTR3
orf19.4540	Plate 15	A8	0	3	UBC8
orf19.4543	Plate 7	D2	0	3	UGA2
orf19.4543	Plate 7	D3	0	3	UGA2
orf19.4565	Plate 14	C5	0	3	BGL2
orf19.4565	Plate 14	C6	0	3	BGL2
orf19.4568	Plate 1	C5	1	3	ZCF25
orf19.4573	Plate 1	D6	0	3	ZCF26
orf19.460	Plate 10	F11	0	3	CEK2
orf19.460	Plate 10	F12	0	3	CEK2
orf19.4649	Plate 11	D4	0	3	ZCF27
orf19.4658	Plate 4	F12	0	3
orf19.4662	Plate 11	B2	0	3	RLM1
orf19.4668	Plate 4	F2	0	3
orf19.4669	Plate 4	A8	0	3	AAT22
orf19.4669	Plate 4	A7	0	3	AAT22
orf19.467	Plate 1	B6	0	3	WOR3
orf19.469	Plate 9	B3	0	3	HST7
orf19.469	Plate 9	E1	0	3	HST7
orf19.469	Plate 9	E2	0	3	HST7
orf19.4716	Plate 15	E1	0	3	GDH3
orf19.4716	Plate 15	E2	0	3	GDH3
orf19.4743	Plate 8	A4	0	3	AFG1
orf19.4743	Plate 8	A5	0	3	AFG1
orf19.4746	Plate 4	D2	0	3	JIP5
orf19.4746	Plate 4	D1	0	3	JIP5
orf19.4763	Plate 4	H2	0	3
orf19.4763	Plate 4	H3	0	3
orf19.4765	Plate 14	C7	0	3	PGA6
orf19.4765	Plate 14	C8	0	3	PGA6
orf19.4766	Plate 1	B1	0	3	ARG81
orf19.4766	Plate 11	C3	0	3	ARG81
orf19.4767	Plate 1	D11	0	3	ZCF28
orf19.4776	Plate 1	D12	0	3	LYS143
orf19.4778	Plate 1	E1	0	3	LYS142
orf19.4823	Plate 7	D6	0	3	LIP6
orf19.4823	Plate 7	D7	0	3	LIP6
orf19.4844	Plate 2	D8	0	3
orf19.4844	Plate 2	D9	0	3
orf19.4846	Plate 7	C12	0	3
orf19.4846	Plate 7	D1	0	3
orf19.4866	Plate 9	A8	0	3	CPP1
orf19.4867	Plate 9	E11	0	3	SWE1
orf19.4867	Plate 9	E12	0	3	SWE1
orf19.4869	Plate 3	B11	0	3	SFU1
orf19.4872	Plate 7	A1	0	3
orf19.4872	Plate 6	H12	0	3
orf19.4884	Plate 3	F7	0	3	WOR1
orf19.4884	Plate 3	F8	0	3	WOR1
orf19.4887	Plate 14	C9	0	3	ECM21
orf19.4887	Plate 14	C10	0	3	ECM21
orf19.4890	Plate 9	F9	0	3	CLA4
orf19.4890	Plate 9	F10	0	3	CLA4
orf19.4892	Plate 9	D1	0	3	TPK1
orf19.4892	Plate 9	D2	0	3	TPK1
orf19.4893	Plate 5	E12	2	3
orf19.4893	Plate 5	F1	0	3
orf19.4909	Plate 9	F7	0	3	CBK1
orf19.4941	Plate 12	E5	0	3	TYE7
orf19.4941	Plate 12	E6	0	3	TYE7
orf19.4958	Plate 14	C11	0	3	ECM25
orf19.4961	Plate 11	A6	0	3	STP2
orf19.4961	Plate 11	H5	0	3	STP2
orf19.4966	Plate 4	B11	0	3	AGC1
orf19.4966	Plate 4	B12	0	3	AGC1
orf19.4972	Plate 1	A10	0	3
orf19.4975	Plate 14	C12	0	3	HYR1
orf19.4975	Plate 14	D1	0	3	HYR1
orf19.4979	Plate 6	H1	1	3	KNS1
orf19.4979	Plate 11	F11	0	3	KNS1
orf19.4979	Plate 6	G12	0	3	KNS1
orf19.4981	Plate 14	D2	0	3
orf19.4981	Plate 14	D3	0	3
orf19.4996	Plate 15	A5	0	3
orf19.5001	Plate 6	C3	0	3	CUP2
orf19.5001	Plate 6	C4	0	3	CUP2
orf19.5011	Plate 4	F7	0	3	KAR9
orf19.5011	Plate 4	F8	0	3	KAR9
orf19.5016	Plate 8	B1	0	3
orf19.5016	Plate 8	B2	0	3
orf19.5023	Plate 8	B3	0	3	DAL7
orf19.5023	Plate 8	B4	0	3	DAL7
orf19.5026	Plate 1	B5	0	3
orf19.5037	Plate 4	A9	0	3	HRQ2
orf19.5037	Plate 4	A10	0	3	HRQ2
orf19.5094	Plate 5	F12	0	3	BUL1
orf19.5094	Plate 5	G1	0	3	BUL1
orf19.5100	Plate 7	H1	0	3	MLT1
orf19.5133	Plate 11	E3	0	3	ZCF29
orf19.5175	Plate 12	A6	0	3
orf19.5175	Plate 12	A7	0	3
orf19.5175	Plate 12	A8	0	3
orf19.5181	Plate 9	A9	0	3	NIK1
orf19.5181	Plate 9	A10	0	3	NIK1
orf19.5224	Plate 9	B9	0	3	PKH2
orf19.5224	Plate 9	B10	0	3	PKH2
orf19.5224	Plate 9	H7	0	3	PKH2
orf19.5224	Plate 9	H8	0	3	PKH2
orf19.5235	Plate 8	B12	0	3
orf19.5235	Plate 8	C1	0	3
orf19.5251	Plate 5	C5	0	3	ZCF30
orf19.5251	Plate 5	C6	0	3	ZCF30
orf19.5253	Plate 10	A3	0	3
orf19.5253	Plate 10	A4	0	3
orf19.5292	Plate 5	F6	0	3	AXL2
orf19.5292	Plate 5	F7	0	3	AXL2
orf19.530	Plate 6	G11	0	3
orf19.530	Plate 6	G10	0	3
orf19.5312	Plate 12	F4	0	3	MET4
orf19.5312	Plate 12	F5	0	3	MET4
orf19.5312	Plate 12	F6	0	3	MET4
orf19.532	Plate 14	D4	0	3	RBR2
orf19.532	Plate 14	D5	0	3	RBR2
orf19.5325	Plate 10	F3	0	3	KIN3
orf19.5325	Plate 10	F4	0	3	KIN3
orf19.5328	Plate 4	C5	0	3	GCN1
orf19.5328	Plate 4	C6	0	3	GCN1
orf19.5337	Plate 15	A9	0	3	UBC15
orf19.5338	Plate 1	D10	0	3	GAL4
orf19.5352	Plate 6	E12	0	3
orf19.5357	Plate 9	H2	0	3	AKL1
orf19.5365	Plate 5	D8	0	3
orf19.5365	Plate 5	D9	0	3
orf19.538	Plate 1	D2	0	3	GPI2
orf19.5389	Plate 12	C2	0	3	FKH2
orf19.5401	Plate 14	D6	0	3
orf19.5408	Plate 9	D3	0	3	HRK1
orf19.5408	Plate 9	D4	0	3	HRK1
orf19.5445	Plate 5	D12	0	3	GLO3
orf19.5445	Plate 5	E1	0	3	GLO3
orf19.548	Plate 14	D9	0	3	CDC10
orf19.5495	Plate 4	H4	0	3
orf19.5495	Plate 4	H5	0	3
orf19.5498	Plate 12	C7	0	3	EFH1
orf19.5498	Plate 12	C8	0	3	EFH1
orf19.5544	Plate 15	B7	0	3	SAC6
orf19.5548	Plate 1	C8	0	3	LYS14
orf19.5571	Plate 5	A1	0	3
orf19.5571	Plate 5	D1	0	3
orf19.5571	Plate 5	D2	0	3
orf19.5571	Plate 4	H12	0	3
orf19.5632	Plate 14	D11	0	3
orf19.5632	Plate 14	D12	0	3
orf19.5636	Plate 14	E2	0	3	RBT5
orf19.5636	Plate 14	E1	0	3	RBT5
orf19.564	Plate 4	E3	0	3	KAR3
orf19.564	Plate 4	E4	0	3	KAR3
orf19.5651	Plate 12	A12	0	3
orf19.5651	Plate 12	B1	0	3
orf19.5651	Plate 12	B2	0	3
orf19.5660	Plate 12	A4	0	3
orf19.5660	Plate 12	A5	0	3
orf19.5664	Plate 7	E4	0	3	HOF1
orf19.5674	Plate 14	E3	0	3	PGA10
orf19.5674	Plate 14	E4	0	3	PGA10
orf19.5722	Plate 12	F2	0	3
orf19.5722	Plate 12	F3	0	3
orf19.5729	Plate 1	C2	0	3	FGR17
orf19.5758	Plate 15	E3	0	3	SAL6
orf19.5759	Plate 11	E11	0	3	SNQ2
orf19.5761	Plate 7	C4	0	3
orf19.5761	Plate 7	C5	0	3
orf19.580	Plate 5	D3	0	3
orf19.580	Plate 5	D4	0	3
orf19.5848	Plate 11	C2	0	3
orf19.5866	Plate 6	E1	0	3
orf19.5866	Plate 6	E2	0	3
orf19.5867	Plate 14	E5	0	3	WSC1
orf19.5867	Plate 14	E6	0	3	WSC1
orf19.5887	Plate 7	G6	0	3	NUP85
orf19.5887	Plate 7	G7	0	3	NUP85
orf19.59	Plate 12	C6	0	3	REI1
orf19.5911	Plate 10	E11	0	3	CMK1
orf19.5911	Plate 10	E12	0	3	CMK1
orf19.5917	Plate 11	F3	0	3	STP3
orf19.5924	Plate 11	B10	0	3	ZCF31
orf19.5940	Plate 11	C10	0	3	ZCF32
orf19.5940	Plate 11	D10	0	3	ZCF32
orf19.5953	Plate 11	B6	0	3
orf19.5953	Plate 11	C6	0	3
orf19.5975	Plate 11	E2	0	3	TRY4
orf19.5995	Plate 11	D11	0	3	MCA1
orf19.6000	Plate 15	C6	0	3	CDR1
orf19.6000	Plate 15	C7	0	3	CDR1
orf19.6032	Plate 5	G8	0	3	SPE1
orf19.6032	Plate 5	G9	0	3	SPE1
orf19.6033	Plate 14	E7	0	3	CMP1
orf19.6036	Plate 8	A2	0	3	RIC1
orf19.6036	Plate 8	A3	0	3	RIC1
orf19.6036	Plate 4	G9	0	3	RIC1
orf19.6038	Plate 11	B4	0	3	UGA32
orf19.610	Plate 12	D10	0	3	EFG1
orf19.6100	Plate 6	D1	0	3
orf19.6100	Plate 6	D2	0	3
orf19.6102	Plate 11	B5	0	3	RCA1
orf19.6102	Plate 11	C5	0	3	RCA1
orf19.6121	Plate 11	A7	0	3	MNL1
orf19.6121	Plate 11	H6	0	3	MNL1
orf19.6182	Plate 1	C11	0	3	ZCF34
orf19.6185	Plate 6	B8	0	3
orf19.6185	Plate 6	B9	0	3
orf19.6194	Plate 6	C11	0	3
orf19.6194	Plate 6	C12	0	3
orf19.6194	Plate 5	F10	0	3
orf19.6194	Plate 5	F11	0	3
orf19.6203	Plate 11	G3	0	3	PUT3
orf19.6214	Plate 14	E8	0	3	ATC1
orf19.6214	Plate 14	E9	0	3	ATC1
orf19.6227	Plate 11	F10	0	3
orf19.6227	Plate 11	G10	0	3
orf19.6261	Plate 5	E2	0	3	BPH1
orf19.6261	Plate 5	E3	0	3	BPH1
orf19.6267	Plate 7	H2	0	3
orf19.6267	Plate 7	H3	0	3
orf19.6344	Plate 6	A3	0	3	RBK1
orf19.6344	Plate 6	A4	0	3	RBK1
orf19.6358	Plate 15	A11	0	3
orf19.6365	Plate 7	B2	0	3	PTP1
orf19.6365	Plate 7	B3	0	3	PTP1
orf19.6365	Plate 7	F10	0	3	PTP1
orf19.6365	Plate 7	F11	0	3	PTP1
orf19.6369	Plate 9	F4	0	3	RIO2
orf19.637	Plate 14	E10	0	3	SDH2
orf19.6407	Plate 11	D2	0	3
orf19.6506	Plate 12	D4	0	3
orf19.6506	Plate 12	D5	0	3
orf19.6506	Plate 12	D6	0	3
orf19.6573	Plate 15	B5	0	3	BEM2
orf19.6573	Plate 15	B6	0	3	BEM2
orf19.658	Plate 6	C7	3	3	GIN1
orf19.658	Plate 6	C8	0	3	GIN1
orf19.6626	Plate 11	H11	0	3
orf19.663	Plate 9	B12	0	3	GIN4
orf19.6640	Plate 15	C10	0	3	TPS1
orf19.6640	Plate 15	C11	0	3	TPS1
orf19.668	Plate 1	B4	0	3	TOS4
orf19.6713	Plate 11	A11	0	3
orf19.6713	Plate 11	H10	0	3
orf19.6729	Plate 5	B2	0	3	TIP120
orf19.6729	Plate 5	B3	0	3	TIP120
orf19.6737	Plate 6	F12	0	3
orf19.6737	Plate 6	G1	0	3
orf19.6760	Plate 4	A6	0	3	MDS3
orf19.6763	Plate 8	A7	0	3	SLK19
orf19.6781	Plate 1	G9	0	3	ZFU2
orf19.681	Plate 11	A2	0	3	HAP43
orf19.6817	Plate 11	H1	0	3	FCR1
orf19.6817	Plate 1	A1	0	3	FCR1
orf19.6824	Plate 12	B10	0	3	TRY6
orf19.6824	Plate 12	B9	0	3	TRY6
orf19.6824	Plate 12	B11	0	3	TRY6
orf19.6845	Plate 1	G10	0	3
orf19.685	Plate 1	G11	0	3	YHM1
orf19.6850	Plate 6	E9	0	3
orf19.690	Plate 14	E11	0	3	PLB2
orf19.690	Plate 14	E12	0	3	PLB2
orf19.6904	Plate 3	C6	0	3	GCN3
orf19.6913	Plate 9	G8	0	3	GCN2
orf19.6913	Plate 9	G9	0	3	GCN2
orf19.695	Plate 4	G6	0	3	RGS2
orf19.695	Plate 4	G7	0	3	RGS2
orf19.6950	Plate 6	H6	0	3
orf19.6950	Plate 6	H7	0	3
orf19.6952	Plate 4	B7	0	3
orf19.6952	Plate 4	B8	0	3
orf19.6970	Plate 5	A8	0	3
orf19.6970	Plate 4	B1	0	3
orf19.6970	Plate 4	B2	0	3
orf19.6971	Plate 7	A4	0	3	DIE2
orf19.6971	Plate 7	A5	0	3	DIE2
orf19.6985	Plate 11	A3	0	3	TEA1
orf19.7001	Plate 9	A5	0	3	YCK2
orf19.7001	Plate 9	A6	0	3	YCK2
orf19.7016	Plate 6	B3	0	3	PHM5
orf19.7016	Plate 6	B4	0	3	PHM5
orf19.7017	Plate 3	C7	0	3	YOX1
orf19.7017	Plate 3	C8	0	3	YOX1
orf19.702	Plate 11	D12	0	3
orf19.702	Plate 11	E12	0	3
orf19.7025	Plate 1	G12	0	3	MCM1
orf19.7030	Plate 14	F1	0	3	SSR1
orf19.7030	Plate 14	F2	0	3	SSR1
orf19.7044	Plate 10	A1	0	3	RIM15
orf19.7044	Plate 10	A2	0	3	RIM15
orf19.7098	Plate 3	C9	0	3
orf19.7098	Plate 3	C10	0	3
orf19.7114	Plate 14	F3	0	3	CSA1
orf19.716	Plate 15	E4	0	3
orf19.7164	Plate 10	F1	0	3
orf19.7164	Plate 10	F2	0	3
orf19.719	Plate 15	B1	0	3
orf19.719	Plate 15	B2	0	3
orf19.7194	Plate 6	C1	0	3
orf19.7194	Plate 6	C2	0	3
orf19.7201	Plate 5	G10	0	3	SLA2
orf19.7207	Plate 6	G8	1	3	DOA4
orf19.7207	Plate 6	G9	1	3	DOA4
orf19.7207	Plate 8	A10	0	3	DOA4
orf19.7208	Plate 6	D11	0	3	CSK1
orf19.7208	Plate 6	D12	0	3	CSK1
orf19.7218	Plate 14	F4	0	3	RBE1
orf19.7218	Plate 14	F5	0	3	RBE1
orf19.723	Plate 1	B10	2	3	BCR1
orf19.7251	Plate 14	F6	0	3	WSC4
orf19.7251	Plate 14	F7	0	3	WSC4
orf19.7281	Plate 9	F1	0	3	PDK2
orf19.7281	Plate 9	F2	0	3	PDK2
orf19.7291	Plate 4	A4	0	3
orf19.7291	Plate 4	A3	0	3
orf19.7291	Plate 4	A5	0	3
orf19.7317	Plate 3	C11	0	3	UGA33
orf19.7317	Plate 3	C12	0	3	UGA33
orf19.7318	Plate 1	D1	0	3
orf19.7319	Plate 11	B11	0	3	SUC1
orf19.7319	Plate 11	C11	0	3	SUC1
orf19.7319	Plate 3	D1	0	3	SUC1
orf19.7319	Plate 3	D2	0	3	SUC1
orf19.7324	Plate 7	D10	0	3	THI13
orf19.7324	Plate 7	D11	0	3	THI13
orf19.7329	Plate 15	A1	0	3
orf19.7339	Plate 14	F8	0	3	BGL22
orf19.7339	Plate 14	F9	0	3	BGL22
orf19.7347	Plate 15	A2	0	3
orf19.7355	Plate 8	B7	0	3	SSN8
orf19.7355	Plate 10	C4	0	3	SSN8
orf19.7359	Plate 1	B8	0	3	CRZ1
orf19.736	Plate 15	C2	0	3	SRB8
orf19.736	Plate 15	C3	0	3	SRB8
orf19.7363	Plate 14	F10	0	3	KRE6
orf19.7363	Plate 14	F11	0	3	KRE6
orf19.7371	Plate 11	B3	0	3	ZCF35
orf19.7371	Plate 3	D3	0	3	ZCF35
orf19.7371	Plate 3	D4	0	3	ZCF35
orf19.7372	Plate 3	D8	0	3	MRR1
orf19.7372	Plate 3	D6	0	3	MRR1
orf19.7372	Plate 11	E10	0	3	MRR1
orf19.7374	Plate 11	B1	0	3	CTA4
orf19.7374	Plate 3	D9	0	3	CTA4
orf19.7374	Plate 3	D10	0	3	CTA4
orf19.7381	Plate 5	C7	0	3	AHR1
orf19.7381	Plate 5	C8	0	3	AHR1
orf19.7381	Plate 3	D11	0	3	AHR1
orf19.7381	Plate 3	D12	0	3	AHR1
orf19.7381	Plate 6	H2	0	3	AHR1
orf19.7381	Plate 6	H3	0	3	AHR1
orf19.7385	Plate 12	C3	0	3
orf19.7385	Plate 12	C4	0	3
orf19.7385	Plate 12	C5	0	3
orf19.7385	Plate 3	E1	0	3
orf19.7385	Plate 3	E2	0	3
orf19.7388	Plate 9	A1	0	3	PBS2
orf19.7389	Plate 4	E12	0	3	REV3
orf19.7389	Plate 4	F1	0	3	REV3
orf19.7389	Plate 5	H5	0	3	REV3
orf19.7389	Plate 5	H6	0	3	REV3
orf19.7397	Plate 15	E5	0	3
orf19.7400	Plate 6	B5	0	3	ALS7
orf19.7400	Plate 6	H4	0	3	ALS7
orf19.7400	Plate 6	H5	0	3	ALS7
orf19.7401	Plate 6	F5	1	3	ISW2
orf19.7401	Plate 6	F4	2	3	ISW2
orf19.7410	Plate 7	A9	0	3	CYM1
orf19.7410	Plate 7	A10	0	3	CYM1
orf19.7447	Plate 7	D9	0	3	JEN1
orf19.7451	Plate 7	H9	0	3	FUN31
orf19.7451	Plate 10	A7	0	3	FUN31
orf19.7451	Plate 10	A8	0	3	FUN31
orf19.7451	Plate 6	F2	0	3	FUN31
orf19.7451	Plate 6	F3	0	3	FUN31
orf19.7451	Plate 7	H8	0	3	FUN31
orf19.7472	Plate 6	A1	0	3	IFF4
orf19.7472	Plate 6	A2	0	3	IFF4
orf19.7472	Plate 14	G2	0	3	IFF4
orf19.7472	Plate 14	G3	0	3	IFF4
orf19.7479	Plate 4	C1	0	3	NTH1
orf19.7479	Plate 4	C2	0	3	NTH1
orf19.7503	Plate 14	G6	0	3	CDA2
orf19.7503	Plate 14	G7	0	3	CDA2
orf19.7510	Plate 9	G5	0	3	KIN2
orf19.7510	Plate 9	G6	0	3	KIN2
orf19.7510	Plate 9	H5	0	3	KIN2
orf19.7510	Plate 9	H6	0	3	KIN2
orf19.7517	Plate 14	G8	0	3	CHT1
orf19.7517	Plate 14	G9	0	3	CHT1
orf19.7518	Plate 1	B11	0	3	ZCF38
orf19.7523	Plate 11	A12	0	3	MKC1
orf19.7547	Plate 12	A1	0	3
orf19.7547	Plate 12	A2	0	3
orf19.7547	Plate 12	A3	0	3
orf19.757	Plate 1	C3	0	3
orf19.7572	Plate 15	E6	0	3	SPT7
orf19.7576	Plate 7	C6	0	3
orf19.7576	Plate 7	C7	0	3
orf19.7583	Plate 1	C1	0	3	ZCF39
orf19.7583	Plate 7	H4	0	3	ZCF39
orf19.7583	Plate 7	H5	0	3	ZCF39
orf19.7585	Plate 15	E7	0	3	INO1
orf19.7586	Plate 14	G10	0	3	CHT3
orf19.7586	Plate 14	G11	0	3	CHT3
orf19.7610	Plate 7	E5	0	3	PTP3
orf19.7610	Plate 7	E6	0	3	PTP3
orf19.7614	Plate 5	A3	2	3
orf19.7614	Plate 5	A2	0	3
orf19.7652	Plate 10	F9	0	3	CKA1
orf19.7652	Plate 10	F10	0	3	CKA1
orf19.768	Plate 4	D9	0	3	SYG1
orf19.768	Plate 4	D10	0	3	SYG1
orf19.769	Plate 5	C3	0	3	IFE1
orf19.769	Plate 5	C4	0	3	IFE1
orf19.769	Plate 6	G6	0	3	IFE1
orf19.769	Plate 6	G7	0	3	IFE1
orf19.7693	Plate 15	E8	0	3
orf19.771	Plate 5	A12	0	3	LPG20
orf19.771	Plate 5	B1	0	3	LPG20
orf19.794	Plate 9	C11	0	3	SSN3
orf19.794	Plate 9	C12	0	3	SSN3
orf19.794	Plate 15	B8	0	3	SSN3
orf19.794	Plate 15	B9	0	3	SSN3
orf19.807	Plate 14	G12	0	3	CHS5
orf19.807	Plate 14	H1	0	3	CHS5
orf19.8085	Plate 12	B7	0	3
orf19.8085	Plate 12	B5	0	3
orf19.8085	Plate 12	B6	0	3
orf19.811	Plate 6	G3	1	3
orf19.811	Plate 6	G2	0	3
orf19.813	Plate 7	C8	0	3
orf19.813	Plate 7	C9	0	3
orf19.814	Plate 8	B9	0	3	SSY1
orf19.829	Plate 7	F5	0	3	SCH9
orf19.8326	Plate 6	C9	0	3
orf19.8326	Plate 6	C10	0	3
orf19.835	Plate 9	D11	0	3
orf19.835	Plate 9	D12	0	3
orf19.844	Plate 10	B7	0	3	STE11
orf19.844	Plate 10	B8	0	3	STE11
orf19.846	Plate 10	C2	0	3
orf19.846	Plate 10	C3	0	3
orf19.848	Plate 15	A10	0	3	PGA16
orf19.852	Plate 14	H2	0	3	SAP98
orf19.852	Plate 14	H3	0	3	SAP98
orf19.8550	Plate 15	E9	0	3
orf19.8554	Plate 15	E10	0	3
orf19.8557	Plate 14	H4	0	3
orf19.8557	Plate 14	H5	0	3
orf19.856	Plate 4	E5	0	3	IFK2
orf19.856	Plate 4	E6	0	3	IFK2
orf19.8586	Plate 3	E7	0	3
orf19.8586	Plate 3	E8	0	3
orf19.861	Plate 11	A4	0	3	CAP4
orf19.861	Plate 11	H3	0	3	CAP4
orf19.8634	Plate 3	E9	0	3
orf19.8635	Plate 4	D5	0	3
orf19.8635	Plate 4	D6	0	3
orf19.878	Plate 12	D3	0	3	NBN1
orf19.8837	Plate 6	A11	0	3
orf19.889	Plate 1	E9	0	3	THI20
orf19.8907	Plate 4	C9	0	3
orf19.8907	Plate 4	C10	0	3
orf19.8907	Plate 14	H6	0	3
orf19.8907	Plate 14	H7	0	3
orf19.893	Plate 14	H8	0	3	PGA17
orf19.893	Plate 14	H9	0	3	PGA17
orf19.896	Plate 9	A4	1	3	CHK1
orf19.896	Plate 9	A3	0	3	CHK1
orf19.9081	Plate 5	D6	1	3
orf19.9081	Plate 5	D7	0	3
orf19.909	Plate 1	E5	0	3	STP4
orf19.9115	Plate 6	E5	0	3
orf19.9115	Plate 6	F6	0	3
orf19.9115	Plate 5	G11	0	3
orf19.9115	Plate 5	G12	0	3
orf19.9191	Plate 1	D7	0	3
orf19.923	Plate 15	C12	0	3	THR1
orf19.923	Plate 15	D1	0	3	THR1
orf19.9326	Plate 1	E4	0	3
orf19.9331	Plate 6	B6	0	3
orf19.9331	Plate 6	B7	0	3
orf19.9364	Plate 4	B9	0	3
orf19.9364	Plate 4	B10	0	3
orf19.9364	Plate 4	F9	0	3
orf19.9364	Plate 4	F10	0	3
orf19.9697	Plate 15	F3	0	3
orf19.971	Plate 12	D12	0	3	SKN7
orf19.971	Plate 12	E1	0	3	SKN7
orf19.971	Plate 12	E2	0	3	SKN7
orf19.9791	Plate 4	B5	0	3
orf19.9791	Plate 4	B6	0	3
orf19.998	Plate 8	B5	0	3
orf19.998	Plate 8	B6	0	3
wt	Plate 14	H12	0	3
orf19.6124	Plate 11	D6	0	N/A	ACE2
orf19.1669	Plate 15	G12	N/A	N/A	AFG3
orf19.259	Plate 12	D11	N/A	N/A
orf19.2723	Plate 4	F6	N/A	N/A	HIT1
orf19.3997	Plate 14	B5	0	N/A	ADH1
orf19.5352	Plate 6	F1	0	N/A
orf19.5389	Plate 12	C1	N/A	N/A	FKH2
orf19.5871	Plate 3	C1	0	N/A	SNF5
orf19.6109	Plate 3	C4	N/A	N/A	TUP1
orf19.6109	Plate 3	C5	N/A	N/A	TUP1
orf19.6848	Plate 15	C9	N/A	N/A	VPS16
orf19.715	Plate 1	A7	N/A	N/A
orf19.7447	Plate 7	D8	N/A	N/A	JEN1
orf19.7622	Plate 3	E5	N/A	N/A	SPT3
orf19.7622	Plate 3	E6	N/A	N/A	SPT3
