# Supplementary material for: Staurosporine Induces Filamentation in the Human Fungal Pathogen Candida albicans via Signaling through Cyr1 and Protein Kinase A
Source: mSphere. 2017 Mar 1;2(2):e00056-17. doi: 10.1128/mSphere.00056-17 (PMC5332603; doi:10.1128/mSphere.00056-17)
Supplement: TABLE S4 [file sph002172243sd8.xlsx]

## Sheet: Sheet1
Table S4. Oligonucleotides used in this study.
Primer Name	Description	Sequence
oLC274	pJK863down-F	CTGTCAAGGAGGGTATTCTGG
oLC275	pJK863up-R	AAAGTCAAAGTTCCAAGGGG
oLC600	JB-GFP+344-R	CCTTCAAACTTGACTTCAGC
oLC841	CaRFP+1-F-BsrGI	CCTGTACAATGGTTTCAAAAGGTGAAG
oLC842	CaRFP+711-R-BsrGI	CCTGTACATTATTTATATAATTCATCCATACCACCAG
oLC849	JB-GFP+656-F	ATTTGTTACTGCTGCTGG
oLC1645	HIS-F	ACAAACCTACTAATATCAGAT
oLC2818	CaFLO8-KO-pLC49-F	TAAACAAGTACTACCAGAAAATGAACCGATATCAACAACAACAGCAACTCCATCATCATCCAATACTATGGGAAACAGCTATGACCATG
oLC2819	CaFLO8-KO-pLC49-R	GGGTGGAACCAAACAAGTGTACCTTACTTGACCAAAAAAATTAATACAAAAAAATTCAAAAACTCCTCTAGTAAAACGACGGCCAG
oLC2820	CaFLO8-383-F	CAACGGCTAGATCACACTGG
oLC2821	CaFLO8+2946-R	CGGACCAGACATGTCATATATG
oLC2846	CaFLO+96-R	GAAGGCAAATTGGGACTTTC
oLC4400	CaNOP1+777-F	CATCAAGGCTAACTGTATTG
oLC4401	CaNOP1+1305-R	CCATCAAAGGTGTGTTATTG
oLC4415	CaNOP1+887-F-linker-GFP	AACCTTATGAAAGAGACCATTGTATTGTTGTTGGTAGATACATGAGAAGCGGAATAAAGAAAGGTGGTGGTTCTAAAGGTGAAGAATTAT
oLC4417	yEmRFP+571R	AGCACCTGGTAATTGAACTGG
oLC4418	HIS-CaNOP1-R	ATGTATTAATCCTATTGTACAAAATATTTTTATTTAAAATTTAGAGTATCCCAAAATAACCTAATGAATTCCGGAATATTTATGAGAAAC
oLC4752	CaHHF1-pLC447-F	TTCATTGGATGTTGTTTACGCTTTGAAGAGACAAGGTAGAACCTTGTATGGTTTCGGTGGTGGTGGTGGTGTTTCAAAAGGTGAAGAAGA
oLC4753	CaHHF1-GFP/NAT-R	ACTTCTTAAATTAATACTATACAATAAAGAAAACGAACTAAAAAGACAATTAGAAATACAACCCAGTGTAAAACGACGGCCAGTGAATTC
oLC4754	CaHHF1+28-F	GGTAAAGGTTTAGGAAAAGG
oLC4755	CaHHF1+486-R	CATTTTACTAGGCAACTGAC
oLC4770	CaCDC10+1010-F-linker-GFP	ACACCTCTGGTGTGCCAAATGCTCCTATGTTCCAATCAACTACAGGTACTGCTGCTGCTAGAGGTGGTGGTTCTAAAGGTGAAGAATTAT
oLC4771	HIS-CaCDC10-R	ACAAAAGAAGAGGAATACAAAAAAGTAAAATCACATTATATCAATAACAAACATTATTTATCTATGAATTCCGGAATATTTATGAGAAAC
oLC4772	CaCDC10+935F	CTAACCCAAATAGACAATCC
oLC4773	CaCDC10+1507R	CCATCCTCGTTAGTTAATTG
